# Supplementary material for: Phytate and Butyrate Differently Influence the Proliferation, Apoptosis and Survival Pathways in Human Cancer and Healthy Colonocytes
Source: Nutrients. 2021 May 31;13(6):1887. doi: 10.3390/nu13061887 (PMC8230256; doi:10.3390/nu13061887)
Supplement: Supplementary file 1 [file nutrients-13-01887-s001.zip]

Archive with 6 entries (6 files):
- Supplementary Material Figure S1.pdf
- Supplementary Material Figure S2.pdf
- Supplementary Material Figure S3.pdf
- Supplementary Material Figure S4.pdf
- Supplementary Material Table S1.pdf
- Supplementary Material Table S2.pdf
